# Supplementary material for: Do nucleic acids moonlight as molecular chaperones?
Source: Nucleic Acids Res. 2016 Apr 21;44(10):4835–45. doi: 10.1093/nar/gkw291 (PMC4889950; doi:10.1093/nar/gkw291)
Supplement: Supplementary Data [file gkw291_Supplementary_Data.zip]

Archive with 1 entries (1 files):
- nar-00594-h-2016-File008.pdf
